# Supplementary material for: A Comprehensive Evaluation of Steroid Metabolism in Women with Intrahepatic Cholestasis of Pregnancy
Source: PLoS One. 2016 Aug 5;11(8):e0159203. doi: 10.1371/journal.pone.0159203 (PMC4975406; doi:10.1371/journal.pone.0159203)
Supplement: S1 Table — (XLSX) [file pone.0159203.s006.xlsx]

## Sheet: S1 Table
S1 Table. Abbreviations for primary data
Subj	Subject	E1S	Estrone sulfate
ICP	ICP (1=Yes, 0=No)	E2	Estradiol
GAlabor	Gestational age at labor	E2S	Estradiol sulfate
GADg	Gestational age at the diagnosis of ICP	E116a	16α-Hydroxyestrone
Apgar1	Apgar score in minute 1	E116aS	16α-Hydroxyestrone sulfate
Apgar5	Apgar score in minute 5	E3	Estriol
ALT	Alanine aminotransferase	E3S	Estriol sulfate
AST	Aspartate aminotransferase	P5a	5α-Dihydroprogesterone
GGT	γ-Glutamyl transferase	P3a5a	Allopregnanolone
ALP	Alkaline phosphatase	P3a5aS	Allopregnanolone sulfate
TBA	Total bile acids	P3b5a	Isopregnanolone
Preg	Pregnenolone	P3b5aS	Isopregnanolone sulfate
PregS	Pregnenolone sulfate	P5b	5β-Dihydroprogesterone
Preg20a	20α-Dihydropregnenolone	P3a5b	Pregnanolone
Preg20aS	20α-Dihydropregnenolone sulfate	P3a5bC	Pregnanolone sulfate
Preg17	17-Hydroxypregnenolone	P3b5b	Epipregnanolone
Preg17S	17-Hydroxypregnenolone sulfate	P3b5bC	Epipregnanolone sulfate
Preg16a	16α-Hydroxypregnenolone	P5a20a	5α,20α-Tetrahydroprogesterone
DHEA	Dehydroepiandrosterone	P3a5a20a	5α-Pregnane-3α,20α-diol
DHEAS	Dehydroepiandrosterone sulfate	P3a5a20aC	Conjugated 5α-pregnane-3α,20α-diol
DHEA7a	7α-Hydroxy-DHEA	P3b5a20a	5α-Pregnane-3β,20α-diol
DHEA7b	7β-Hydroxy-DHEA	P3b5a20aC	Conjugated 5α-pregnane-3β,20α-diol
DHEA16a	16α-Hydroxy-DHEA	P5b20a	5β,20α-Tetrahydroprogesterone
DHEA16aC	16α-Hydroxy-DHEA sulfate	P3a5b20a	5β-Pregnane-3α,20α-diol
Adiol	Androstenediol	P3a5b20aC	Conjugated 5β-pregnane-3α,20α-diol
AdiolS	Androstenediol sulfate	P3b5b20aC	Conjugated 5βα-pregnane-3β,20α-diol
AT7a	5-Androstene-3β,7α,17β-triol	A3a5a	Androsterone
AT7b	5-Androstene-3β,7β,17β-triol	A3a5aS	Androsterone sulfate
Prog	Progesterone	A3b5a	Epiandrosterone
Prog17	17-Hydroxyprogesterone	A3b5aS	Epiandrosterone sulfate
Prog20a	20α-Dihydroprogesterone	A3a5b	Etiocholanolone
Prog16a	16α-Hydroxyprogesterone	A3a5bS	Etiocholanolone sulfate
Cort	Cortisol	A3b5bS	Epietiocholanolone sulfate
A2	Androstenedione	A3a5a17bC	Conjugated 5α-androstane-3α,17β-diol
A216a	16α-Hydroxyandrostenedione	A3b5a17bC	Conjugated 5α-androstane-3β,17β-diol
T	Testosterone	A3a5b17bC	Conjugated 5β-androstane-3α,17β-diol
T16a	16α-Hydroxytestosterone	SHBG	Sex hormone binding globulin
E1	Estrone	CS	Caesarean section (1=Yes, 0=No)
