# Supplementary material for: A Comprehensive Evaluation of Steroid Metabolism in Women with Intrahepatic Cholestasis of Pregnancy
Source: PLoS One. 2016 Aug 5;11(8):e0159203. doi: 10.1371/journal.pone.0159203 (PMC4975406; doi:10.1371/journal.pone.0159203)
Supplement: S2 Table — (XLSX) [file pone.0159203.s007.xlsx]

## Sheet: S2 Table
S2 Table. Primary data
Subj	ICP	GAlabor	GADg	Apgar1	Apgar5	ALT	AST	GGT	ALP	TBA	Bilirubin	Preg	PregS	Preg20a	Preg20aS	Preg17	Preg17S	Preg16a	DHEA	DHEAS	DHEA7a	DHEA7b	DHEA16a	DHEA16aC	Adiol	AdiolS	AT7a	AT7b	Prog	Prog17	Prog20a	Prog16a	Cort	A2	A216a	T	T16a	E1	E1S	E2	E2S	E116a	E116aS	E3	E3S	P5a	P3a5a	P3a5aS	P3b5a
		(week)	(week)			(μkat/l)	(μkat/l)	(μkat/l)	(μkat/l)	(μmol/l)	(μmol/l)	(nmol/l)	(nmol/l)	(nmol/l)	(nmol/l)	(nmol/l)	(nmol/l)	(nmol/l)	(nmol/l)	(nmol/l)	(nmol/l)	(nmol/l)	(nmol/l)	(nmol/l)	(nmol/l)	(nmol/l)	(nmol/l)	(nmol/l)	(nmol/l)	(nmol/l)	(nmol/l)	(nmol/l)	(nmol/l)	(nmol/l)	(nmol/l)	(nmol/l)	(nmol/l)	(nmol/l)	(nmol/l)	(nmol/l)	(nmol/l)	(nmol/l)	(nmol/l)	(nmol/l)	(nmol/l)	(nmol/l)	(nmol/l)	(nmol/l)	(nmol/l)
1	1	37	35	10	10	3.25	2.14	0.72	3.14	22	10.3	4.94	115	1.34	425	5.92	18.1	0.625	15.8	236	1.25	0.399	0.455	13.3	1.34	80.6	0.181	0.103	127	41.8	123	13.6	1348	4.92	0.387	5.13	4.86	34.9	202	47.9	8.64	0.241	1.03	5.27	13.4	9.45	8.86	1660	3.69
2	0	39	36	8	9	0.4	0.63	0.1	2.55	4.2	4.8	5.17	171	1.49	489	0.768	5.87	0.386	5.24	187	0.218	0.378	1.04	20.3	0.249	38.4	0.0136	0.0447	248	47.5	65.6	16.7	518	3.96	0.961	3.91	4.67	18.9	324	74.5	12.8	0.591	3.17	23.2	91.1	37.9	14.8	2880	8.39
3	1	37	29	10	10	1.23	0.94	0.99	3.45	76	4.4	3.03	67.2	1.17	727	0.195	2.93	0.441	3.54	209	0.18	0.28	0.592	11.9	0.562	131	0.0211	0.0515	226	60.8	181	30.7	246	5.12	0.641	4.55	5.14	22.7	218	43.5	20.2	0.681	1.43	23.9	88.1	17.2	8.91	3690	4.34
4	0	38	36	10	10	0.28	0.38	0.63	3.27	5.6	2.5	2.16	131	1.61	1270	0.869	3.9	0.567	8.18	811	0.337	0.266	0.965	36.6	0.303	220	0.025	0.0496	353	55.2	118	27.5	626	5.84	0.411	5.86	2.79	29.4	381	118	16.5	0.59	2.94	28.9	86.5	25.8	16	1470	5.82
5	0	39	36	9	10	0.37	0.33	0.39	2.37	4.4	9.1	2.53	184	1.41	1830	0.688	16.4	0.584	10.5	1880	0.534	0.366	0.579	7.35	0.668	356	0.0773	0.0865	239	45.4	86.4	17.9	658	4.38	0.43	5.46	1.96	70	180	105	29.1	0.329	0.452	14.6	79.5	16.1	8.18	801	2.98
6	1	36	34	9	10	2.81	1.95	0.52	4.88	180	12	4.54	31.4	1.43	278	0.0974	9.98	0.597	4.62	97.8	0.567	0.602	0.185	7.43	0.935	43.8	0.15	0.185	281	46.4	54.8	33.7	588	8.33	0.512	3.97	3.65	13.6	87.2	38.7	10.4	0.211	0.267	16.5	25.3	17	7.64	812	3.66
7	0	39	36	10	10	0.24	0.46	0.1	2.19	3.7	8.1	2.76	44.1	0.867	525	0.568	12.9	0.544	6.69	303	0.35	0.379	0.181	8.26	0.445	184	0.0423	0.0768	335	27.7	58.9	31.2	774	4.56	0.281	2.44	3.76	30.6	159	67.4	14	0.0517	0.438	19.8	16.9	14.9	8.24	602	2.11
8	1	38	38	9	10	0.74	0.83	0.71	2.11	39	9.2	2.1	62.2	1.42	341	1.67	22.4	1.19	8.12	113	0.66	0.468	0.0467	7.73	0.519	61.3	0.0528	0.106	475	82	209	80.3	613	9.02	0.0463	6.07	7.86	71	53.9	86.3	28.2	0.05	0.0517	74.4	60.1	30.5	17.6	2470	6.06
9	0	40	36	9	10	0.22	0.32	0.12	1.73	4.1	3.3	5.55	150	1.81	607	1.1	17.6	0.553	9.68	329	0.314	0.283	0.0201	1.96	0.655	45.6	0.0241	0.0447	523	37.9	129	31.1	593	14	0.331	7.29	2.71	29	164	79	20	0.0214	0.0763	22.4	29.1	37.9	16.7	1960	6.98
10	1	38	37	9	10	0.98	0.58	0.28	4.2	48	4.6	4.1	301	1.51	2080	0.87	23.8	0.626	6.17	615	0.24	0.359	0.471	2.43	0.537	349	0.0246	0.056	455	69.1	242	43.6	559	5.23	0.335	7.74	5.25	21.2	494	117	49.8	0.394	1.82	52.9	915	33.9	16.9	3140	8.91
11	0	40	36	10	10	0.28	0.39	0.33	3.26	5.3	9.6	4.44	251	3.17	1470	1.45	15.9	0.669	8.82	1040	0.484	0.218	0.238	6.53	0.59	164	0.0537	0.103	255	51.2	108	19.9	806	6.46	0.0683	6.42	1.8	50.1	559	83.9	22.5	0.0655	0.975	25.8	231	13.3	12.2	1410	3.87
12	1	38	36	8	10					17	11.8	4.12	131	1.36	1980	0.792	11	0.47	11.7	1360	0.896	0.395	0.14	2.55	0.799	356	0.117	0.0871	236	22.7	166	21.7	993	5.15	0.0976	3.69	1.77	52	411	105	39.3	0.129	0.209	22.4	95	5.97	4.14	640	1.63
13	0	40	36	10	10	0.28	0.39	0.22	2.26	3.6	11	4.79		1.74		0.159	16.7	0.596	7.89		0.763	0.369	1.11		0.502		0.149	0.108	251	32.6	69.3	25.7	636	6.56	0.515	5.22	2.66	13		81.5		0.5		37.3		16.4	10.5		3.33
14	1	38	38	9	10	2.71	2.12	0.73	4.94	17	28.7	5.93	125	1.43	1750	0.974	22.1	0.463	1.22	90.1	0.114	0.173	0.449	17.6	0.301	62.9	0.0095	0.0252	348	52.7	84.5	32.6	564	4.55	0.445	4.61	2.57	11.5	125	52.8	16.2	0.446	3.75	43.8	211	21.3	16.9	2100	7.49
15	0	37	36	6	7					3.9		4.21	228	1.44	648	0.135	2.79	0.442	9.11	685	0.07	0.0709	0.116	39.8	0.236	93.9	0.0197	0.0137	269	29.4	81.4	19.2	468	3.96	0.233	5.02	1.63	10.4	98.8	59	11.1	0.087	2.25	17.4	43.9	15.1	20.6	624	2.76
16	0	39	36	10	10	0.25	0.29	0.13	2.1	5.3	4.8	4.09	436	1.4	1010	0.183	11.9	0.728	12.7	1470	0.413	0.452	0.393	6.85	0.655	217	0.0574	0.0633	161	29.6	35.7	13.1	876	6.5	0.33	3.43	2.13	50.2	160	76	24.8	0.355	0.23	14.8	71.9	20.3	15.4	1730	3.85
17	0	41	36	10	10	0.26	0.41	0.33	2.14	3.5	2.5	0.787	212	3.53	1750	0.207	11.3	0.683	21.2	817	0.278	0.156	2.44	4.91	0.917	222	0.0559	0.084	381	41.4	119	37.9	775	5.77	2.38	6.01	2.98	25	179	79.7	37.2	0.923	0.325	45	79.4	10.8	5.91	1420	1.38
18	0	41	36	9	10	0.33	0.39	0.23	2.32	3.9		2.23	82.9	1.63	185	0.0225	7.94	0.392	9.63	417	0.197	0.166	1.22	34.8	0.74	40.4	0.0521	0.0313	210	25.4	35.9	15.8	681	5.28	1.06	4.32	1.01	12.6	55.7	51.2	7.47	0.51	1.24	15.7	21.3	4.88	4.59	242	0.841
19	1	38	37	9	10					14	25	4.69	271	1.05	917	0.761	23.8	0.416	9	654	0.225	0.168	0.562	14.8	0.42	187	0.0178	0.0342	359	33	70.9	25.5	571	4.63	0.472	4.39	1.83	16.2	59.5	80.1	16.8	0.256	0.71	24.4	77.1	24.1	13.1	1080	5.23
20	0	39	36	9	10	0.23	0.44	0.1	2.77	4.6	9.1	4.72	73.3	2.02	446	2.06	11.7	0.315	7.2	243	0.135	0.24	0.644	19.3	0.336	41.8	0.00963	0.0285	342	32.3	67.2	22	652	4.27	0.483	4.2	1.24	42.8	302	58.8	6.73	0.37	0.95	17.4	19.8	19.4	14	626	5.81
21	0	40	36	10	10					4.4		2.94	122	1.01	812	0.808	8.94	0.343	11.7	424	0.229	0.19	0.572	23.6	0.565	337	0.0382	0.0381	329	34.2	111	13.9	717	15.8	0.681	12.4	1.61	32.8	128	79.6	18.4	0.471	1.33	20.7	73.8	10	8.72	828	2.17
22	0	41	36	9	10	0.2	0.24	0.1	1.21	5	3	4.96	152	1.21	776	0.446	6.19	0.613	6.43	610	0.375	0.205	0.0528	1.85	0.468	84.9	0.0266	0.0558	282	29.1	80.5	23.6	524	3.1	0.0197	3.99	4.52	7.72	97.9	34.7	10	0.0105	0.33	19.9	200	31.3	21.6	1160	12.1
23	1	37	35	10	10	3.2	2.05	0.26	4.04	133	11.3	3.87	120	0.847	1430	0.304	15.7	0.24	5.46	468	0.135	0.109	0.124	1.7	0.373	238	0.0139	0.0195	197	21.5	37.1	11.2	484	4.33	0.0843	3.76	2.55	22.9	78.4	40	10.5	0.0284	0.0473	11.7	88.3	9.32	4.72	874	2.13
24	1	37	34	9	10	1.35	0.61	0	2.79	20	14.9	2.09	125	1.51	3770	2.58	29.8	0.538	18.7	1220	0.546	0.303	0.0449	7.76	1.31	363	0.09	0.0908	168	19.1	33	20.4	710	6.67	0.0632	5.92	4.8	24.2	159	96.3	32.2	0.0307	1.71	22.4	186	8.91	4.54	852	0.682
25	1	36	34	9	10					93		1.7	106	0.681	2280	0.42	23.6	0.43	9.9	907	0.217	0.179	0.0378	2.33	0.481	226	0.0494	0.0556	227	26.2	38.7	27.6	458	5.5	0.157	3.04	5.62	30.6	227	96.2	31.8	0.0692	1.14	40.5	144	12.1	4.68	905	1.33
26	1	35	34	10	10					51	25.3	5.13	170	1.16	1540	8.77	27.2	0.565	34.4	865	0.541	0.233	0.125	0.926	1.03	107	0.043	0.06	386	23.3	97.3	12.9	484	5.39	0.178	4.51	1.74	27.1	533	88.7	29.2	0.0282	0.912	9.61	93.4	30.5	20	3000	4.58
27	1	39	39	9	10	5.67	3.22	0.1	2.65	107	5.67	5.28	266	1.45	4880	3.52	26.1	0.667	13.6	1020	0.245	0.158	0.112	4.45	0.531	376	0.0359	0.0468	295	38.2	109	35.4	932	3.55	0.207	3.96	3.26	43.9	1240	99	44.7	0.0975	1.13	33.7	272	17.9	13.4	4990	3.47
28	0	37	36	10	10					3.9		2.68	112	2.16	1500	0.53	6.57	0.237	2.79	318	0.0667	0.0676	0.618	1.77	0.22	141	0.00992	0.00572	210	17.5	33.4	19.5	682	1.74	0.852	2.15	1.22	23.6	148	35	11.1	0.476	0.436	26.4	118	19.4	10	1010	2.1
29	1	37	34	8	10	0.56	0.67	1	3.98	47	6.2	10.6	98	1.94	726	2.02	19.7	0.691	13.4	169	0.316	0.177	0.0731	0.727	0.455	102	0.0682	0.0877	693	66.2	318	55.1	547	5	0.135	5.83	2.42	20	83.4	93.6	13.6	0.0963	0.213	43.5	127	49.6	35.1	2740	16.5
30	0	39	36	8	9	0.25	0.66	0.1	2.76	3.6	5.8	10.4	285	2.84	2040	1.28	23.5	1.16	23.2	1020	2.43	6.84	7.07	1.27	0.845	399	0.107	0.5	679	37.8	122	41.1	647	5.8	0.665	6	7.64	49.6	369	176	32	0.339	1.29	27.2	456	74.2	48.1	4320	13.1
31	0	39	36	10	10			0.1	2.01	4.7	3.8	7.49	133	5.89	1160	0.87	11.4	0.401	8.41	552	1.07	1.58	1.74	1.54	0.784	88.3	0.0444	0.0844	316	27.1	50	18.7	672	6.51	0.266	6.88	1.6	37.3	112	73	14.6	0.401	0.138	7.54	112	46.9	38	1470	8.32
32	1	38	37	10	10	2.37	1.02	0.43	2.2	17	3.6	8.4	78	2.68	2010	0.73	6.85	0.8	9.05	170	2.74	2.66	2.33	1.27	0.324	199	0.223	0.38	583	21.1	179	22.8	615	2.87	0.626	3.82	2.74	14.4	25.6	59.9	10.4	0.097	0.437	18.2	103	31.9	18	1500	5.31
[truncated: 28 more columns]
